# Supplementary material for: Diverse Functions of IAA-Leucine Resistant PpILR1 Provide a Genic Basis for Auxin-Ethylene Crosstalk During Peach Fruit Ripening
Source: Front Plant Sci. 2021 May 12;12:655758. doi: 10.3389/fpls.2021.655758 (PMC8149794; doi:10.3389/fpls.2021.655758)
Supplement: Supplementary file 6 [file Table_6.XLSX]

## Sheet: Sheet1
Table S6 Transcriptome data of auxin-homeostasis-related genes in peach.			CK0	CK1	CK2	CK5	MCP0	MCP1	MCP2	MCP5
ppa007054m	YUC10	Prupe.8G252500	14.967	34.1794	15.9728	8.54761	14.967	62.0939	13.8027	8.2959
ppa008176m	YUC11	Prupe.6G157500	4.85529	18.8898	39.3551	52.0523	4.85529	19	42.9574	52.9955
ppa018754m	TAA1	Prupe.1G248200	0	0	0	0.0455974	0	0	0	0
ppa005927m	TAR2	Prupe.5G168300	4.95233	2.60429	2.29089	3.80529	4.95233	3.30495	3.69991	3.35496
ppa005951m	ILR1	Prupe.7G100000	28.6542	29.1879	26.1432	32.6289	28.6542	66.0557	50.4385	41.4401
ppa005836m	ILR2	Prupe.7G099800	0.167565	1.00907	0.24733	0.253158	0.167565	0.316371	0.474348	0.300304
ppa025680m	ILR3	Prupe.7G099700	9.25796	3.43355	2.64128	1.62712	9.25796	5.16174	3.02532	1.55896
ppa025680m	ILR4	Prupe.7G099700	9.25796	3.43355	2.64128	1.62712	9.25796	5.16174	3.02532	1.55896
ppa006515m	ILL1-1	Prupe.2G320500	73.3567	82.0886	71.0709	68.6331	73.3567	75.5201	62.2981	74.0757
ppa005643m	ILL1-2	Prupe.2G320500	73.3567	82.0886	71.0709	68.6331	73.3567	75.5201	62.2981	74.0757
ppa008809m	ILL2	Prupe.1G494400	36.4744	51.456	66.0621	59.4372	36.4744	81.6248	56.496	61.8
ppa005751m	ILL3	Prupe.7G215300	44.0065	40.7067	40.8356	42.6509	44.0065	43.7156	45.035	38.8382
ppa005752m	ILL4	Prupe.3G053700	9.29948	11.059	9.31424	8.572	9.29948	9.0029	10.154	10.218
ppa006982m	ILL5	Prupe.1G260400	1.36838	0.242363	0.151482	0	1.36838	4.61353	0	0
ppa003134m	GH3.1	Prupe.8G137900	993.606	1929.01	1752.86	1971.58	993.606	2405.33	1478.97	1145.73
ppa003126m	GH3.3	Prupe.6G226100	9.13494	50.4233	20.8833	69.145	9.13494	2.25649	11.2493	59.2381
ppa003388m	GH3.11	Prupe.2G184100	154.903	217.161	132.824	118.953	154.903	118.395	150.063	161.959
ppa003163m	GH3.10	Prupe.3G233900	8.01944	0.219363	0	0.0311862	8.01944	0.668113	0.105182	0.036994
ppa002528m	PIN3	Prupe.1G324900	8.85784	8.9538	9.6449	7.61537	8.85784	10.9559	6.65544	6.33011
ppa002944m	PIN1	Prupe.5G233100	257.725	500.948	660.473	740.875	257.725	502.014	545.109	500.421
ppa003159m	PIN4	Prupe.7G031400	3.15824	1.71103	3.47337	5.61351	3.15824	4.37614	3.54111	3.03351
ppa022797m	PIN6	Prupe.8G018200	0.910619	0.0955767	0.119475	0.101909	0.910619	0.291098	0.0763795	0.0402958
ppa021573m	PIN8	Prupe.3G271700	3.15495	1.24583	0.48858	0.208372	3.15495	1.11601	0.351389	0.185383
ppa007621m	PIN5	Prupe.6G360300	0	0	0	0	0	0.0551839	0.289588	0.183335
ppa004949m	AUX1	Prupe.6G273000	4.88668	1.19008	0.135241	0.0384522	4.88668	2.84203	0.432292	0.13684
ppa005057m	LAX1	Prupe.2G247800	13.6555	5.62977	2.77854	3.22478	13.6555	5.8265	2.05294	3.59489
ppa004865m	LAX2	Prupe.8G163100	0.757298	0	0.0894231	0	0.757298	0.20426	0	0
ppa005323m	AUX1.3	Prupe.1G503100	4.03552	6.61501	0.934357	0.119547	4.03552	1.1525	0.716793	0.803592
ppa021082m	UGT84B1	Prupe.6G228400	1.11172	0.923414	0.316869	0.115834	1.11172	0.372235	0.651124	0.412219
ppa001473m	IBR3	Prupe.1G131800	17.1279	15.6993	12.4686	10.1111	17.1279	17.2489	13.6687	11.5795
ppa009028m	ECH2	Prupe.1G357300	55.49	49.499	48.6143	45.4214	55.49	40.9915	51.3257	55.7429
ppa009324m	IBR1	Prupe.4G113900	28.5195	47.8055	47.323	48.9388	28.5195	36.2662	51.7119	51.1488
ppa009941m	SAG13	Prupe.2G239600	27.5844	32.3205	32.3933	37.1714	27.5844	31.5592	29.0895	34.9492
ppa010299m	IBR2	Prupe.4G012900	99.8848	114.679	130.671	122.095	99.8848	97.1518	121.948	122.969
ppa010700m	ECI1	Prupe.2G231700	18.5931	26.1265	24.5059	20.2811	18.5931	13.9836	24.1985	24.9799
ppa010715m	ECI3	Prupe.1G034900	13.8676	12.5142	14.0881	10.6122	13.8676	8.02407	10.8779	13.9769
ppa004774m	ACS1	Prupe.2G176900	28.9945	486.241	1081.93	912.947	28.9945	519.837	948.071	1157.72

## Sheet: Sheet2
		ILR1	12.5533	7.37051	6.63484	7.14507	14.9764	10.1586	7.40034
		GH3.3	2.48459	0.219217	1.98415	7.33062	0.148564	0.215923	2.29313
		PIN4	1.09985	1.18091	0.648353	1.72115	1.31865	0.500602	1.48072
		AUX1.3	2.7982	6.22319	2.52743	0.431194	12.6187	3.72684	0.772117
